# Supplementary material for: Beyond the Tropics: Clinical Presentation and Epidemiology of Travel-Associated Dengue Fever in a Non-Endemic European Setting
Source: Microorganisms. 2026 Jun 30;14(7):1439. doi: 10.3390/microorganisms14071439 (PMC13413981; doi:10.3390/microorganisms14071439)
Supplement: Supplementary file 1 [file microorganisms-14-01439-s001.zip]

Archive with 1 entries (1 files):
- microorganisms-4369089-supplementary.pdf
